# Supplementary material for: Risks of snakebite and challenges to seeking and providing treatment for agro-pastoral communities in Tanzania
Source: PLoS One. 2023 Feb 10;18(2):e0280836. doi: 10.1371/journal.pone.0280836 (PMC9916632; doi:10.1371/journal.pone.0280836)
Supplement: S1 Data — (XLSX) [file pone.0280836.s001.xlsx]

## Sheet: Monie_VR
ID	AGE	AGE_GROUP	AGE_INTERVAL	GENDER	DISTRICT	VILLAGE ID	VILLAGE	VICTIM	ACTIVITY	SEASON
1	17	11_17	3	Female	MONDULI	10	MONDULI MJINI	Yes	Walking	Dry
2	7	5_10	2	Female	MONDULI	4	LENGOLWA	Yes	Walking	Dry
3	38	18_60	4	Male	MONDULI	7	LOSIMINGORI	Yes	Sleeping	Rainy
4	10	5_10	2	Female	MONDULI	11	MSWAKINI CHINI	Yes	Walking	Dry
5	10	5_10	2	Female	MONDULI	8	MAKUYUNI	Yes	Farming	Dry
6	10	5_10	2	Male	MONDULI	8	MAKUYUNI	Yes	Walking	Dry
7	38	18_60	4	Male	MONDULI	9	MESERANI CHINI	Yes	Walking	Dry
8	20	18_60	4	Male	MONDULI	12	NAFCO	Yes	Walking	Dry
9	40	18_60	4	Male	MONDULI	7	LOSIMINGORI	Yes	Farming	Dry
10	14	11_17	3	Male	MONDULI	12	NAFCO	Yes	Sleeping	Dry
11	24	18_60	4	Female	MONDULI	12	NAFCO	Yes	Walking	Dry
12	16	11_17	3	Male	MONDULI	9	MESERANI CHINI	Yes	Farming	Dry
13	7	5_10	2	Male	MONDULI	12	NAFCO	Yes	Sleeping	Dry
14	1	0_4	1	Male	MONDULI	1	ARKATANI	Yes	playouthome	Dry
15	9	5_10	2	Female	MONDULI	1	ARKATANI	Yes	Walking	Dry
16	14	11_17	3	Female	MONDULI	9	MESERANI CHINI	Yes	playouthome	Dry
17	45	18_60	4	Female	SIMANJIRO	2	EMBORET	Yes	Sleeping	Rainy
18	61	61_90	5	Male	MONDULI	9	MESERANI CHINI	Yes	Walking	Dry
19	58	18_60	5	Male	SIMANJIRO	6	LOBOSOIT	Yes	Grazing	Dry
20	44	18_60	4	Male	SIMANJIRO	6	LOBOSOIT	Yes	Construction	Dry
21	65	61_90	5	Male	SIMANJIRO	2	EMBORET	Yes	Walking	Dry
22	33	18_60	4	Male	SIMANJIRO	2	EMBORET	Yes	Walking	Dry
23	20	18_60	4	Female	SIMANJIRO	2	EMBORET	Yes	Sleeping	Dry
24	22	18_60	4	Female	SIMANJIRO	2	EMBORET	Yes	Sleeping	Dry
25	30	18_60	4	Male	SIMANJIRO	6	LOBOSOIT	Yes	Sleeping	Dry
26	18	18_60	3	Male	SIMANJIRO	2	EMBORET	Yes	Grazing	Dry
27	65	61_90	5	Male	SIMANJIRO	6	LOBOSOIT	Yes	Walking	Dry
28	21	18_60	4	Male	SIMANJIRO	2	EMBORET	Yes	Grazing	Dry
29	20	18_60	4	Male	SIMANJIRO	2	EMBORET	Yes	Grazing	Dry
30	37	18_60	4	Female	SIMANJIRO	2	EMBORET	Yes	Walking	Dry
31	10	5_10	2	Male	SIMANJIRO	6	LOBOSOIT	Yes	Student	Dry
32	41	18_60	4	Male	SIMANJIRO	6	LOBOSOIT	Yes	Grazing	Dry
33	15	11_17	3	Female	SIMANJIRO	6	LOBOSOIT	Yes	Grazing	Dry
34	18	18_60	3	Male	SIMANJIRO	6	LOBOSOIT	Yes	Grazing	Dry
35	40	18_60	4	Male	SIMANJIRO	6	LOBOSOIT	Yes	Farming	Dry
36	34	18_60	4	Female	SIMANJIRO	6	LOBOSOIT	Yes	Sleeping	Dry
37	37	18_60	4	Female	SIMANJIRO	5	LOBOSIRET	Yes	Collectingfirewood	Dry
38	12	11_17	3	Male	SIMANJIRO	5	LOBOSIRET	Yes	Walking	Dry
39	28	18_60	4	Male	SIMANJIRO	6	LOBOSOIT	Yes	Walking	Dry
40	15	11_17	3	Male	SIMANJIRO	5	LOBOSIRET	Yes	Grazing	Dry
41	35	18_60	4	Male	SIMANJIRO	5	LOBOSIRET	Yes	Construction	Dry
42	30	18_60	4	Female	SIMANJIRO	5	LOBOSIRET	Yes	Walking	Dry
43	20	18_60	4	Male	SIMANJIRO	5	LOBOSIRET	Yes	Grazing	Dry
44	9	5_10	2	Male	SIMANJIRO	5	LOBOSIRET	Yes	Sitting	Dry
45	18	18_60	3	Female	SIMANJIRO	5	LOBOSIRET	Yes	Construction	Dry
46	48	18_60	3	Female	SIMANJIRO	7	LOSIMINGORI	Yes	Collectingfirewood	Dry
47	28	18_60	2	Male	SIMANJIRO	5	LOBOSIRET	Yes	Sleeping	Dry
48	33	18_60	4	Male	MONDULI	11	MSWAKINI CHINI	No	Farming	Dry
49	45	18_60	4	Male	MONDULI	13	NAITI	No	Farming	Dry
50	45	18_60	4	Female	MONDULI	4	LENGOLWA	No	Grazing	Dry
51	65	61_90	1	Male	MONDULI	4	LENGOLWA	No	Grazing	Dry
52	26	18_60	1	Male	MONDULI	12	NAFCO	No	Business	Dry
53	5	5_10	1	Male	MONDULI	12	NAFCO	No	Student	Dry
54	59	18_60	1	Male	MONDULI	4	LENGOLWA	No	Farming	Dry
55	37	18_60	1	Male	SIMANJIRO	6	LOBOSOIT	No	Farming	Dry
56	37	18_60	1	Male	SIMANJIRO	6	LOBOSOIT	No	Farming	Dry
57	32	18_60	1	Male	SIMANJIRO	6	LOBOSOIT	No	Farming	Dry
58	53	18_60	1	Male	SIMANJIRO	6	LOBOSOIT	No	Farming	Dry
59	34	18_60	2	Male	SIMANJIRO	6	LOBOSOIT	No	Farming	Dry
60	38	18_60	2	Male	SIMANJIRO	6	LOBOSOIT	No	Grazing	Dry
61	63	61_90	1	Male	SIMANJIRO	6	LOBOSOIT	No	Agro-pastoralist	Dry
62	63	61_90	1	Male	SIMANJIRO	6	LOBOSOIT	No	Agro-pastoralist	Dry
63	78	61_90	2	Male	SIMANJIRO	6	LOBOSOIT	No	Grazing	Dry
64	59	18_60	4	Female	SIMANJIRO	6	LOBOSOIT	No	Farming	Dry
65	47	18_60	2	Male	MONDULI	3	LEMOOTI	No	Farming	Dry
66	37	18_60	1	Female	MONDULI	3	LEMOOTI	No	Grazing	Dry
67	45	18_60	1	Female	MONDULI	4	LENGOLWA	No	Farming	Dry
68	30	18_60	2	Male	SIMANJIRO	5	LOBOSIRET	No	Grazing	Dry
69	45	18_60	2	Female	SIMANJIRO	5	LOBOSIRET	No	Agro-pastoralist	Dry
70	42	18_60	1	Male	SIMANJIRO	5	LOBOSIRET	No	Grazing	Dry
71	37	18_60	1	Male	SIMANJIRO	5	LOBOSIRET	No	Grazing	Dry
72	45	18_60	2	Male	SIMANJIRO	5	LOBOSIRET	No	Farming	Dry
73	48	18_60	2	Male	SIMANJIRO	6	LOBOSOIT	No	Grazing	Dry
74	37	18_60	1	Male	SIMANJIRO	7	LOSIMINGORI	No	Farming	Dry
75	13	11_17	3	Male	MONDULI	11	MSWAKINI CHINI	Yes	Walking	Rainy
76	43	18_60	4	Male	MONDULI	13	NAITI	Yes	Walking	Dry
77	10	5_10	2	Male	MONDULI	4	LENGOLWA	Yes	Walking	Dry
78	10	5_10	2	Male	MONDULI	4	LENGOLWA	Yes	Grazing	Dry
79	7	5_10	2	Male	MONDULI	12	NAFCO	Yes	Grazing	Dry
80	4	0_4	1	Male	MONDULI	12	NAFCO	Yes	playouthome	Dry
81	5	5_10	2	Female	MONDULI	4	LENGOLWA	Yes	playouthome	Dry
82	18	18_60	3	Male	SIMANJIRO	6	LOBOSOIT	Yes	Sleeping	Dry
83	20	18_60	4	Female	SIMANJIRO	6	LOBOSOIT	Yes	Collectingfirewood	Dry
84	12	11_17	3	Male	SIMANJIRO	6	LOBOSOIT	Yes	Grazing	Dry
85	6	5_10	2	Female	SIMANJIRO	6	LOBOSOIT	Yes	Sleeping	Dry
86	30	18_60	4	Male	SIMANJIRO	6	LOBOSOIT	Yes	Grazing	Dry
87	21	18_60	4	Male	SIMANJIRO	6	LOBOSOIT	Yes	Grazing	Dry
88	20	18_60	4	Male	SIMANJIRO	6	LOBOSOIT	Yes	Grazing	Dry
89	13	11_17	3	Male	SIMANJIRO	6	LOBOSOIT	Yes	Grazing	Dry
90	26	18_60	4	Male	SIMANJIRO	6	LOBOSOIT	Yes	Grazing	Dry
91	80	61_90	5	Male	SIMANJIRO	6	LOBOSOIT	Yes	Farming	Dry
92	35	18_60	4	Female	MONDULI	3	LEMOOTI	Yes	Walking	Dry
93	7	5_10	2	Male	MONDULI	3	LEMOOTI	Yes	Grazing	Dry
94	8	5_10	2	Female	MONDULI	4	LENGOLWA	Yes	Walking	Dry
95	37	18_60	4	Female	SIMANJIRO	5	LOBOSIRET	Yes	Collectingfirewood	Dry
96	35	18_60	4	Male	SIMANJIRO	5	LOBOSIRET	Yes	Walking	Dry
97	0.67	0_4	1	Female	SIMANJIRO	5	LOBOSIRET	Yes	playouthome	Dry
98	6	5_10	2	Male	SIMANJIRO	5	LOBOSIRET	Yes	Walking	Dry
99	28	18_60	4	Female	SIMANJIRO	5	LOBOSIRET	Yes	Sleeping	Dry
100	23	18_60	4	Male	SIMANJIRO	6	LOBOSOIT	Yes	Grazing	Dry
101	8	5_10	2	Male	SIMANJIRO	7	LOSIMINGORI	Yes	Grazing	Dry

## Sheet: Key
In this study we interviewed 101 interviewees, whereby only 74 of the them were direct victms. The remaining 27 interviewees were either relatives or
friends who took care of the victim after they were bitten.
